# Supplementary material for: Lateralizing Characteristics of Morphometric Changes to Hippocampus and Amygdala in Unilateral Temporal Lobe Epilepsy with Hippocampal Sclerosis
Source: Medicina (Kaunas). 2022 Mar 26;58(4):480. doi: 10.3390/medicina58040480 (PMC9029741; doi:10.3390/medicina58040480)
Supplement: Supplementary file 1 [file medicina-58-00480-s001.zip]

Archive with 1 entries (1 files):
- medicina-1644887-supplementary.pdf
